# Supplementary material for: Seasonal Variation in Gut Microbiota Related to Diet in Fejervarya limnocharis
Source: Animals (Basel). 2021 May 13;11(5):1393. doi: 10.3390/ani11051393 (PMC8153623; doi:10.3390/ani11051393)
Supplement: Supplementary file 1 [file animals-11-01393-s001.zip]

Archive with 1 entries (1 files):
- animals-1154089-supplementary.pdf
